# Supplementary material for: Sex-dependent transcriptional and epigenetic regulation of neutrophil inflammatory programs in COPD
Source: Front Immunol. 2026 May 28;17:1824596. doi: 10.3389/fimmu.2026.1824596 (PMC13252782; doi:10.3389/fimmu.2026.1824596)
Supplement: Supplementary file 2 [file Table3.xlsx]

## Sheet: Dataset_S3
ENSEMBL Gene ID	Gene Name	Gene Type	log2FoldChange	pvalue
ENSG00000088827	SIGLEC1	protein_coding	8.20425	0.00288001
ENSG00000185070	FLRT2	protein_coding	6.70081	9.28417e-05
ENSG00000225492	GBP1P1	transcribed_unprocessed_pseudogene	4.68408	2.33794e-05
ENSG00000171130	ATP6V0E2	protein_coding	4.21887	0.00964114
ENSG00000111335	OAS2	protein_coding	3.97699	0.000389617
ENSG00000100448	CTSG	protein_coding	3.92928	0.00266205
ENSG00000242110	AMACR	protein_coding	3.91201	0.00350225
ENSG00000136514	RTP4	protein_coding	3.90319	0.0106081
ENSG00000173207	CKS1B	protein_coding	3.68297	0.00129113
ENSG00000237513	AC007384.1	lincRNA	3.5874	0.00190628
ENSG00000187688	TRPV2	protein_coding	3.51564	1.47748e-07
ENSG00000182985	CADM1	protein_coding	3.49803	0.0107213
ENSG00000274275	AC009831.3	sense_intronic	3.49741	0.00288912
ENSG00000163534	FCRL1	protein_coding	3.41079	0.00115645
ENSG00000230438	SERPINB9P1	lincRNA	3.3827	0.00187171
ENSG00000182463	TSHZ2	protein_coding	3.3458	0.00481682
ENSG00000233133	AC104451.1	unprocessed_pseudogene	3.32063	0.0117792
ENSG00000175265	GOLGA8A	protein_coding	3.31362	0.0125907
ENSG00000123612	ACVR1C	protein_coding	3.3055	0.0313972
ENSG00000172548	NIPAL4	protein_coding	3.22631	0.0361706
ENSG00000226419	SLC16A1-AS1	antisense	3.21968	0.0011661
ENSG00000181634	TNFSF15	protein_coding	3.20048	0.00260926
ENSG00000123213	NLN	protein_coding	3.18902	0.00409121
ENSG00000065618	COL17A1	protein_coding	3.18739	0.00147571
ENSG00000156113	KCNMA1	protein_coding	3.18642	0.025636
ENSG00000148426	PROSER2	protein_coding	3.18546	0.0428573
ENSG00000172602	RND1	protein_coding	3.16674	0.00814811
ENSG00000072071	ADGRL1	protein_coding	3.16672	0.0341348
ENSG00000252206	RNU7-40P	snRNA	3.15642	0.0291003
ENSG00000254469	AP002495.1	protein_coding	3.1486	0.00021619
ENSG00000134809	TIMM10	protein_coding	3.14417	0.000207921
ENSG00000188706	ZDHHC9	protein_coding	3.10798	0.000114554
ENSG00000214612	RPS19P1	processed_pseudogene	3.08881	0.0247408
ENSG00000270225	MTCO2P22	processed_pseudogene	3.03718	0.0251951
ENSG00000166803	PCLAF	protein_coding	3.03202	0.00390536
ENSG00000176170	SPHK1	protein_coding	3.02361	0.013764
ENSG00000181924	COA4	protein_coding	3.02012	0.0393676
ENSG00000251834	RNU6-319P	snRNA	3.00518	0.0223157
ENSG00000137502	RAB30	protein_coding	2.97359	0.0167351
ENSG00000144451	SPAG16	protein_coding	2.96069	0.00695659
ENSG00000278873	PRO1804	TEC	2.94978	0.0244168
ENSG00000130164	LDLR	protein_coding	2.94294	0.000616665
ENSG00000089127	OAS1	protein_coding	2.94165	0.0113473
ENSG00000281103	TRG-AS1	antisense	2.90602	0.00618214
ENSG00000144395	CCDC150	protein_coding	2.89013	0.0258227
ENSG00000219329	AL357515.1	processed_pseudogene	2.86157	0.0392258
ENSG00000137965	IFI44	protein_coding	2.85847	0.00109216
ENSG00000172339	ALG14	protein_coding	2.83887	0.00970947
ENSG00000276058	STMN1P1	processed_pseudogene	2.83761	0.002575
ENSG00000162676	GFI1	protein_coding	2.804	0.00346176
ENSG00000240024	LINC00888	transcribed_unprocessed_pseudogene	2.79613	0.0322557
ENSG00000108423	TUBD1	protein_coding	2.78792	0.000709272
ENSG00000049883	PTCD2	protein_coding	2.7871	0.00783327
ENSG00000154945	ANKRD40	protein_coding	2.78575	0.00372076
ENSG00000147145	LPAR4	protein_coding	2.76327	0.0252383
ENSG00000284681	AC007240.1	protein_coding	2.75573	0.0171582
ENSG00000067533	RRP15	protein_coding	2.74509	0.00278972
ENSG00000116641	DOCK7	protein_coding	2.7171	0.0342226
ENSG00000087053	MTMR2	protein_coding	2.71447	0.0440897
ENSG00000260278	AC098818.2	antisense	2.70552	0.0157675
ENSG00000101187	SLCO4A1	protein_coding	2.69363	0.0262902
ENSG00000160050	CCDC28B	protein_coding	2.69201	0.0178087
ENSG00000099139	PCSK5	protein_coding	2.66099	0.00220062
ENSG00000232176	AL161909.1	processed_pseudogene	2.66063	0.00852319
ENSG00000163975	MELTF	protein_coding	2.65698	0.0147885
ENSG00000116151	MORN1	protein_coding	2.65623	0.00571722
ENSG00000163251	FZD5	protein_coding	2.64364	0.00133091
ENSG00000262902	MTCO1P40	processed_pseudogene	2.63766	0.000846039
ENSG00000117228	GBP1	protein_coding	2.63187	2.75305e-07
ENSG00000120217	CD274	protein_coding	2.63185	8.87684e-05
ENSG00000229344	MTCO2P12	unprocessed_pseudogene	2.61391	0.046583
ENSG00000197122	SRC	protein_coding	2.59697	0.00896433
ENSG00000048140	TSPAN17	protein_coding	2.59461	0.00835315
ENSG00000188385	JAKMIP3	protein_coding	2.571	0.0224735
ENSG00000089876	DHX32	protein_coding	2.55872	0.035676
ENSG00000215375	MYL5	protein_coding	2.55279	0.0258581
ENSG00000117226	GBP3	protein_coding	2.55272	1.51711e-05
ENSG00000162772	ATF3	protein_coding	2.54091	0.00325312
ENSG00000256043	CTSO	protein_coding	2.51719	0.00670175
ENSG00000142583	SLC2A5	protein_coding	2.50499	0.0450333
ENSG00000237927	AL078604.2	lincRNA	2.5034	0.00135457
ENSG00000196345	ZKSCAN7	protein_coding	2.50187	0.0235725
ENSG00000088854	C20orf194	protein_coding	2.4949	0.0285248
ENSG00000137547	MRPL15	protein_coding	2.48783	0.0187861
ENSG00000197653	DNAH10	protein_coding	2.47962	0.0405932
ENSG00000149289	ZC3H12C	protein_coding	2.4676	0.0287037
ENSG00000187479	C11orf96	protein_coding	2.46558	0.0369535
ENSG00000174946	GPR171	protein_coding	2.46303	0.00161519
ENSG00000280135	AL096816.1	TEC	2.461	0.0400644
ENSG00000164440	TXLNB	protein_coding	2.45746	0.0160043
ENSG00000148384	INPP5E	protein_coding	2.45296	0.00280247
ENSG00000257322	AC138123.1	antisense	2.43233	0.0417923
ENSG00000121057	AKAP1	protein_coding	2.41591	0.0470526
ENSG00000114491	UMPS	protein_coding	2.40933	0.0394166
ENSG00000271971	AC120053.1	antisense	2.40341	0.0102142
ENSG00000130348	QRSL1	protein_coding	2.38948	0.0450536
ENSG00000074416	MGLL	protein_coding	2.38547	0.00402528
ENSG00000242550	SERPINB10	protein_coding	2.3838	0.0328693
ENSG00000110013	SIAE	protein_coding	2.38189	0.0450185
ENSG00000232368	FTLP2	processed_pseudogene	2.3818	0.0239255
ENSG00000248626	GAPDHP40	processed_pseudogene	2.3774	0.0188923
ENSG00000214535	RPS15AP1	processed_pseudogene	2.36461	0.0464828
ENSG00000279080	AL022322.2	antisense	2.36129	0.0497842
ENSG00000184497	TMEM255B	protein_coding	2.36009	0.0494629
ENSG00000133106	EPSTI1	protein_coding	2.35226	0.00739708
ENSG00000100401	RANGAP1	protein_coding	2.34798	0.00166809
ENSG00000106477	CEP41	protein_coding	2.34434	0.0385562
ENSG00000196914	ARHGEF12	protein_coding	2.34378	0.00626
ENSG00000168495	POLR3D	protein_coding	2.34345	0.0134547
ENSG00000154451	GBP5	protein_coding	2.3117	6.98096e-07
ENSG00000142959	BEST4	protein_coding	2.28739	0.0145424
ENSG00000007255	TRAPPC6A	protein_coding	2.28091	0.0102512
ENSG00000272779	AC245060.4	unprocessed_pseudogene	2.27583	0.0104712
ENSG00000005381	MPO	protein_coding	2.27469	0.00311096
ENSG00000179409	GEMIN4	protein_coding	2.26631	0.00645819
ENSG00000139998	RAB15	protein_coding	2.26454	0.0416818
ENSG00000146677	AC004453.1	processed_pseudogene	2.26322	0.031124
ENSG00000136059	VILL	protein_coding	2.26091	0.037845
ENSG00000228106	AL392172.1	lincRNA	2.2592	0.0281018
ENSG00000059588	TARBP1	protein_coding	2.25804	0.0210315
ENSG00000160193	WDR4	protein_coding	2.24492	0.0394081
ENSG00000123600	METTL8	protein_coding	2.23699	0.0345486
ENSG00000258427	RBM8B	processed_pseudogene	2.23606	0.00671474
ENSG00000186265	BTLA	protein_coding	2.22515	0.0349353
ENSG00000226742	HSBP1L1	protein_coding	2.22112	0.00678873
ENSG00000130202	NECTIN2	protein_coding	2.21796	0.043572
ENSG00000268433	MTDHP3	processed_pseudogene	2.2117	0.023302
ENSG00000184428	TOP1MT	protein_coding	2.20267	0.0442773
ENSG00000174851	YIF1A	protein_coding	2.19609	0.00240976
ENSG00000277149	TYW1B	protein_coding	2.184	0.000865741
ENSG00000136247	ZDHHC4	protein_coding	2.17458	0.00522133
ENSG00000142089	IFITM3	protein_coding	2.16497	0.00354885
ENSG00000144893	MED12L	protein_coding	2.15497	0.00254298
ENSG00000128604	IRF5	protein_coding	2.14705	0.000105413
ENSG00000078081	LAMP3	protein_coding	2.14683	0.0222677
ENSG00000171208	NETO2	protein_coding	2.13806	0.0323064
ENSG00000137959	IFI44L	protein_coding	2.13726	0.0157315
ENSG00000154099	DNAAF1	protein_coding	2.134	0.0378937
ENSG00000106701	FSD1L	protein_coding	2.13293	0.0123846
ENSG00000213025	COX20P1	processed_pseudogene	2.11226	0.0342123
ENSG00000111196	MAGOHB	protein_coding	2.10431	0.0101709
ENSG00000140365	COMMD4	protein_coding	2.10224	0.000851267
ENSG00000181523	SGSH	protein_coding	2.10175	0.00182401
ENSG00000231940	RPS7P3	processed_pseudogene	2.09828	0.039743
ENSG00000101444	AHCY	protein_coding	2.09807	0.0248036
ENSG00000100983	GSS	protein_coding	2.09342	0.0164465
ENSG00000123685	BATF3	protein_coding	2.09259	0.0367675
ENSG00000278000	AC139100.2	sense_intronic	2.09093	0.0285224
ENSG00000214900	LINC01588	lincRNA	2.08375	0.00102194
ENSG00000162654	GBP4	protein_coding	2.08325	1.99244e-05
ENSG00000169710	FASN	protein_coding	2.07834	0.0283948
ENSG00000152056	AP1S3	protein_coding	2.07063	0.0116075
ENSG00000130487	KLHDC7B	protein_coding	2.06029	0.0244062
ENSG00000155561	NUP205	protein_coding	2.05787	0.00473847
ENSG00000183347	GBP6	protein_coding	2.05311	0.00240598
ENSG00000232713	AC010733.1	processed_pseudogene	2.05226	0.0224423
ENSG00000135437	RDH5	protein_coding	2.05044	0.0314945
ENSG00000116455	WDR77	protein_coding	2.0407	0.0289962
ENSG00000225528	Z82206.1	protein_coding	2.03729	0.00126346
ENSG00000138443	ABI2	protein_coding	2.0337	0.0433502
ENSG00000163568	AIM2	protein_coding	2.02974	0.000439929
ENSG00000198417	MT1F	protein_coding	2.02805	0.00783268
ENSG00000173926	MARCH3	protein_coding	2.02495	0.0312098
ENSG00000074696	HACD3	protein_coding	2.02222	0.0487647
ENSG00000218682	AC064847.1	processed_pseudogene	2.01078	0.0123823
ENSG00000279077	AC023090.2	TEC	1.99752	0.0367008
ENSG00000118162	KPTN	protein_coding	1.99595	0.0171556
ENSG00000134802	SLC43A3	protein_coding	1.98925	0.00680759
ENSG00000169397	RNASE3	protein_coding	1.98615	0.00825012
ENSG00000145685	LHFPL2	protein_coding	1.98556	0.00191423
ENSG00000281344	HELLPAR	macro_lncRNA	1.97913	0.0354139
ENSG00000162813	BPNT1	protein_coding	1.97822	0.0491979
ENSG00000114686	MRPL3	protein_coding	1.97757	0.0344206
ENSG00000111331	OAS3	protein_coding	1.9712	0.0194594
ENSG00000141569	TRIM65	protein_coding	1.96667	0.0239442
ENSG00000102837	OLFM4	protein_coding	1.94485	0.0482758
ENSG00000115129	TP53I3	protein_coding	1.94397	0.0132394
ENSG00000241106	HLA-DOB	protein_coding	1.94306	0.00345159
ENSG00000168255	POLR2J3	protein_coding	1.94159	0.048903
ENSG00000146143	PRIM2	protein_coding	1.93718	0.0150898
ENSG00000170734	POLH	protein_coding	1.93126	0.0259231
ENSG00000152689	RASGRP3	protein_coding	1.93055	0.017413
ENSG00000168062	BATF2	protein_coding	1.92864	0.00276098
ENSG00000041988	THAP3	protein_coding	1.92614	0.00698542
ENSG00000136826	KLF4	protein_coding	1.92331	0.00251368
ENSG00000138160	KIF11	protein_coding	1.92263	0.0382294
ENSG00000197142	ACSL5	protein_coding	1.91749	0.000202094
ENSG00000132274	TRIM22	protein_coding	1.90925	5.67698e-05
ENSG00000052126	PLEKHA5	protein_coding	1.90576	0.0413181
ENSG00000124571	XPO5	protein_coding	1.89968	0.0177027
ENSG00000149516	MS4A3	protein_coding	1.89731	0.00365855
ENSG00000169504	CLIC4	protein_coding	1.8957	0.0145331
ENSG00000170631	ZNF16	protein_coding	1.88536	0.00529642
ENSG00000163870	TPRA1	protein_coding	1.88287	0.000232336
ENSG00000143891	GALM	protein_coding	1.87396	0.000805719
ENSG00000060558	GNA15	protein_coding	1.8722	0.00439269
ENSG00000238197	PAXBP1-AS1	antisense	1.87175	0.0328067
ENSG00000008226	DLEC1	protein_coding	1.86914	0.0283776
ENSG00000270605	AL353622.1	antisense	1.85905	0.0461306
ENSG00000272950	AC093799.1	antisense	1.83482	0.0278931
ENSG00000256982	AC135782.1	lincRNA	1.83442	0.0177149
ENSG00000277324	AC093462.1	antisense	1.83066	0.0251588
ENSG00000185504	FAAP100	protein_coding	1.8295	0.0112572
ENSG00000170581	STAT2	protein_coding	1.82041	5.72411e-06
ENSG00000181690	PLAG1	protein_coding	1.81861	0.0182422
ENSG00000230510	PPP5D1	protein_coding	1.81714	0.0410146
ENSG00000132600	PRMT7	protein_coding	1.81318	0.015406
ENSG00000163521	GLB1L	protein_coding	1.8105	0.0153089
ENSG00000126709	IFI6	protein_coding	1.8093	0.00906503
ENSG00000180694	TMEM64	protein_coding	1.80797	0.00802493
ENSG00000110921	MVK	protein_coding	1.8046	0.0201518
ENSG00000161091	MFSD12	protein_coding	1.80459	0.00169665
ENSG00000277496	AL357033.4	antisense	1.79269	0.00884408
ENSG00000280378	AL353898.3	TEC	1.78838	0.0210138
ENSG00000157601	MX1	protein_coding	1.78781	0.00952132
ENSG00000249222	ATP5MGL	protein_coding	1.776	0.0043519
ENSG00000148346	LCN2	protein_coding	1.77539	0.0227722
ENSG00000130714	POMT1	protein_coding	1.77378	0.0337641
ENSG00000259291	ZNF710-AS1	antisense	1.77284	0.0286123
ENSG00000256745	AP002784.2	processed_pseudogene	1.76967	0.0403188
ENSG00000198467	TPM2	protein_coding	1.76883	0.0496925
ENSG00000181045	SLC26A11	protein_coding	1.76783	0.00513926
ENSG00000026751	SLAMF7	protein_coding	1.76391	0.00745932
ENSG00000231890	DARS-AS1	antisense	1.7609	0.00645957
ENSG00000172159	FRMD3	protein_coding	1.7567	0.000862514
ENSG00000182472	CAPN12	protein_coding	1.74993	0.0285262
ENSG00000144535	DIS3L2	protein_coding	1.74313	0.0204254
ENSG00000040275	SPDL1	protein_coding	1.73087	0.012691
ENSG00000164821	DEFA4	protein_coding	1.72809	0.0180507
ENSG00000156381	ANKRD9	protein_coding	1.7228	0.0240256
ENSG00000248863	AC097376.1	transcribed_processed_pseudogene	1.71676	0.00245534
ENSG00000275835	TUBGCP5	protein_coding	1.71454	0.0492974
ENSG00000241959	RN7SL76P	misc_RNA	1.71369	0.0354869
ENSG00000106683	LIMK1	protein_coding	1.7068	0.00341208
ENSG00000188486	H2AFX	protein_coding	1.7067	0.0102978
ENSG00000120162	MOB3B	protein_coding	1.70514	0.0262945
ENSG00000247627	MTND4P12	processed_pseudogene	1.7027	0.0348834
ENSG00000178104	PDE4DIP	protein_coding	1.69264	0.0422701
ENSG00000198270	TMEM116	protein_coding	1.69019	0.0338747
ENSG00000137628	DDX60	protein_coding	1.68774	0.0214666
ENSG00000200135	RF00019	misc_RNA	1.68562	0.0439231
ENSG00000133069	TMCC2	protein_coding	1.67958	0.00975133
ENSG00000102226	USP11	protein_coding	1.67853	0.00036585
ENSG00000197299	BLM	protein_coding	1.67837	0.0109726
ENSG00000131089	ARHGEF9	protein_coding	1.67315	0.0358669
ENSG00000272533	SNORA28	snoRNA	1.66037	0.0322507
ENSG00000150337	FCGR1A	protein_coding	1.65842	0.00801925
ENSG00000100068	LRP5L	protein_coding	1.65842	0.0112501
ENSG00000135473	PAN2	protein_coding	1.65797	0.0198182
ENSG00000120437	ACAT2	protein_coding	1.65533	0.00868
ENSG00000001461	NIPAL3	protein_coding	1.65382	0.0256465
ENSG00000174175	SELP	protein_coding	1.65293	0.0298634
ENSG00000083635	NUFIP1	protein_coding	1.64699	0.0116666
ENSG00000132530	XAF1	protein_coding	1.64636	0.0207231
ENSG00000123064	DDX54	protein_coding	1.6405	0.0100656
ENSG00000215712	TMEM242	protein_coding	1.62972	0.00863409
ENSG00000267080	ASB16-AS1	antisense	1.61393	0.0104456
ENSG00000198826	ARHGAP11A	protein_coding	1.61017	0.0314722
ENSG00000122641	INHBA	protein_coding	1.60261	0.00153339
ENSG00000071575	TRIB2	protein_coding	1.60255	0.0350959
ENSG00000185621	LMLN	protein_coding	1.60099	0.0156384
ENSG00000187608	ISG15	protein_coding	1.57475	0.0338994
ENSG00000277147	LINC00869	transcribed_unprocessed_pseudogene	1.5747	0.00484136
ENSG00000134326	CMPK2	protein_coding	1.57425	0.0390467
ENSG00000167881	SRP68	protein_coding	1.57384	0.0158505
ENSG00000128513	POT1	protein_coding	1.5709	0.00342999
ENSG00000068438	FTSJ1	protein_coding	1.56901	0.0112588
ENSG00000010310	GIPR	protein_coding	1.56764	0.0431148
ENSG00000149131	SERPING1	protein_coding	1.56066	0.00666985
ENSG00000204516	MICB	protein_coding	1.54944	0.000919996
ENSG00000248099	INSL3	protein_coding	1.54369	0.00544914
ENSG00000213465	ARL2	protein_coding	1.54237	0.0109863
ENSG00000162302	RPS6KA4	protein_coding	1.5395	0.0382106
ENSG00000082014	SMARCD3	protein_coding	1.53343	0.00491832
ENSG00000149548	CCDC15	protein_coding	1.53143	0.0361896
ENSG00000245060	LINC00847	lincRNA	1.52486	0.0365782
ENSG00000197989	SNHG12	antisense	1.51852	0.0142271
ENSG00000063127	SLC6A16	protein_coding	1.51807	0.0178986
ENSG00000106608	URGCP	protein_coding	1.51712	0.0465262
ENSG00000272505	AC104964.3	lincRNA	1.51549	0.0285459
ENSG00000067836	ROGDI	protein_coding	1.51222	0.0240725
ENSG00000068079	IFI35	protein_coding	1.51194	0.00487197
ENSG00000170542	SERPINB9	protein_coding	1.50488	0.0446422
ENSG00000257433	AC004241.1	antisense	1.50351	0.00359003
ENSG00000104823	ECH1	protein_coding	1.49833	0.00840841
ENSG00000167613	LAIR1	protein_coding	1.49535	0.0041953
ENSG00000124766	SOX4	protein_coding	1.49113	0.0282761
ENSG00000237781	AL356356.1	antisense	1.48537	0.000593469
ENSG00000100949	RABGGTA	protein_coding	1.48353	0.0211875
ENSG00000213965	NUDT19	protein_coding	1.47533	0.0473277
ENSG00000179051	RCC2	protein_coding	1.47423	0.00889558
ENSG00000240053	LY6G5B	protein_coding	1.47404	0.0413662
ENSG00000278195	SSTR3	protein_coding	1.47189	0.0480385
ENSG00000198520	ARMH1	protein_coding	1.47135	0.0161503
ENSG00000279320	AC069528.2	TEC	1.4711	0.0125082
ENSG00000198496	NBR2	bidirectional_promoter_lncRNA	1.46892	0.0248121
ENSG00000081307	UBA5	protein_coding	1.46549	0.0447472
ENSG00000271856	LINC01215	lincRNA	1.46333	0.00960289
ENSG00000204839	MROH6	protein_coding	1.46219	0.0278065
ENSG00000106560	GIMAP2	protein_coding	1.46066	0.0220153
ENSG00000049089	COL9A2	protein_coding	1.44752	0.00866762
ENSG00000177426	TGIF1	protein_coding	1.44518	0.00987543
ENSG00000104518	GSDMD	protein_coding	1.44447	0.0016067
ENSG00000197021	CXorf40B	protein_coding	1.43982	0.0452006
ENSG00000178105	DDX10	protein_coding	1.43696	0.0145674
ENSG00000100416	TRMU	protein_coding	1.43695	0.0393602
ENSG00000229314	ORM1	protein_coding	1.43289	0.0313847
ENSG00000198216	CACNA1E	protein_coding	1.43261	0.0044982
ENSG00000143156	NME7	protein_coding	1.4322	0.016692
ENSG00000169122	FAM110B	protein_coding	1.43079	0.00599718
ENSG00000144560	VGLL4	protein_coding	1.42822	0.0179958
ENSG00000225447	RPS15AP10	processed_pseudogene	1.4267	0.0051053
ENSG00000178921	PFAS	protein_coding	1.42274	0.0373749
ENSG00000113460	BRIX1	protein_coding	1.42157	0.0450772
ENSG00000221963	APOL6	protein_coding	1.42078	0.000533153
ENSG00000147813	NAPRT	protein_coding	1.41995	0.00886316
ENSG00000155363	MOV10	protein_coding	1.41728	0.0193676
ENSG00000140464	PML	protein_coding	1.41598	0.000284423
ENSG00000129255	MPDU1	protein_coding	1.40886	0.021102
ENSG00000197961	ZNF121	protein_coding	1.40451	0.0189665
ENSG00000167925	GHDC	protein_coding	1.40406	0.0210025
ENSG00000136231	IGF2BP3	protein_coding	1.4021	0.0389169
ENSG00000060642	PIGV	protein_coding	1.40192	0.00513885
ENSG00000129667	RHBDF2	protein_coding	1.39139	0.000194333
ENSG00000075399	VPS9D1	protein_coding	1.39057	0.0115331
ENSG00000206562	METTL6	protein_coding	1.39051	0.0301872
ENSG00000173214	MFSD4B	protein_coding	1.39009	0.0242808
ENSG00000078043	PIAS2	protein_coding	1.38889	0.0443318
ENSG00000108828	VAT1	protein_coding	1.38647	0.00660991
ENSG00000120910	PPP3CC	protein_coding	1.38487	0.038115
ENSG00000125148	MT2A	protein_coding	1.37785	0.0139488
ENSG00000110060	PUS3	protein_coding	1.37508	0.0317228
ENSG00000173193	PARP14	protein_coding	1.37298	0.000385995
ENSG00000103249	CLCN7	protein_coding	1.37279	0.00229344
ENSG00000160602	NEK8	protein_coding	1.36975	0.041771
ENSG00000100918	REC8	protein_coding	1.36848	6.39072e-05
ENSG00000177030	DEAF1	protein_coding	1.36109	0.00217683
ENSG00000167207	NOD2	protein_coding	1.35981	0.0142025
ENSG00000238105	GOLGA2P5	transcribed_unprocessed_pseudogene	1.35621	0.0192619
ENSG00000130695	CEP85	protein_coding	1.35306	0.01581
ENSG00000124469	CEACAM8	protein_coding	1.35163	0.0482653
ENSG00000123737	EXOSC9	protein_coding	1.34967	0.0141887
ENSG00000254325	AC018607.1	sense_intronic	1.34883	0.0144661
ENSG00000282851	BISPR	lincRNA	1.34835	0.00978102
ENSG00000108622	ICAM2	protein_coding	1.34157	0.038387
ENSG00000125755	SYMPK	protein_coding	1.33515	0.00251099
ENSG00000151229	SLC2A13	protein_coding	1.32586	0.0491147
ENSG00000186174	BCL9L	protein_coding	1.32287	0.00682127
ENSG00000141837	CACNA1A	protein_coding	1.31585	0.0322125
ENSG00000112110	MRPL18	protein_coding	1.31559	0.0121792
ENSG00000213983	AP1G2	protein_coding	1.31499	0.00587304
ENSG00000240219	AL512306.2	lincRNA	1.31251	0.0212036
ENSG00000103811	CTSH	protein_coding	1.3095	0.0487456
ENSG00000177409	SAMD9L	protein_coding	1.30618	0.00983421
ENSG00000276234	TADA2A	protein_coding	1.3025	0.00537519
ENSG00000138074	SLC5A6	protein_coding	1.29362	0.041243
ENSG00000108953	YWHAE	protein_coding	1.29226	0.00200571
ENSG00000131943	C19orf12	protein_coding	1.29147	0.0204636
ENSG00000089154	GCN1	protein_coding	1.2909	0.0183448
ENSG00000259959	AC107068.1	lincRNA	1.28863	0.0427992
ENSG00000212694	LINC01089	lincRNA	1.28777	0.0478645
ENSG00000123595	RAB9A	protein_coding	1.28253	0.000398347
ENSG00000064687	ABCA7	protein_coding	1.2787	0.0414369
ENSG00000092978	GPATCH2	protein_coding	1.27649	0.0333333
ENSG00000129680	MAP7D3	protein_coding	1.27526	0.0243109
ENSG00000136732	GYPC	protein_coding	1.2752	0.007393
ENSG00000100288	CHKB	protein_coding	1.27355	0.0211354
ENSG00000108861	DUSP3	protein_coding	1.27349	0.000891937
ENSG00000237094	AL732372.2	transcribed_unprocessed_pseudogene	1.26893	0.0403768
ENSG00000116574	RHOU	protein_coding	1.26692	0.0234146
ENSG00000280128	AL662795.2	TEC	1.26644	0.0466138
ENSG00000228140	AL031283.1	lincRNA	1.26619	0.0348575
ENSG00000183340	JRKL	protein_coding	1.2627	0.0303924
ENSG00000156587	UBE2L6	protein_coding	1.26132	0.000488001
ENSG00000162946	DISC1	protein_coding	1.25893	0.00184327
ENSG00000147457	CHMP7	protein_coding	1.25889	0.0385365
ENSG00000140836	ZFHX3	protein_coding	1.25599	0.0129546
ENSG00000138646	HERC5	protein_coding	1.25042	0.0421277
ENSG00000104872	PIH1D1	protein_coding	1.24453	0.00592002
ENSG00000140853	NLRC5	protein_coding	1.2432	0.000786834
ENSG00000125384	PTGER2	protein_coding	1.23916	0.0463311
ENSG00000141504	SAT2	protein_coding	1.23879	0.0255888
ENSG00000056972	TRAF3IP2	protein_coding	1.23607	0.0162548
ENSG00000156127	BATF	protein_coding	1.23455	0.0437341
ENSG00000108433	GOSR2	protein_coding	1.23357	0.0322058
ENSG00000187091	PLCD1	protein_coding	1.23273	0.0208008
ENSG00000248527	MTATP6P1	unprocessed_pseudogene	1.22518	0.0389513
ENSG00000103248	MTHFSD	protein_coding	1.22042	0.00989937
ENSG00000198911	SREBF2	protein_coding	1.21817	0.0052055
ENSG00000145365	TIFA	protein_coding	1.216	0.0116486
ENSG00000168246	UBTD2	protein_coding	1.21542	0.0132079
ENSG00000073350	LLGL2	protein_coding	1.21325	0.0283209
ENSG00000185507	IRF7	protein_coding	1.21232	0.00339458
ENSG00000151208	DLG5	protein_coding	1.20872	0.0218278
ENSG00000146285	SCML4	protein_coding	1.20866	0.044136
ENSG00000183527	PSMG1	protein_coding	1.18771	0.0493928
ENSG00000179152	TCAIM	protein_coding	1.18621	0.0116293
ENSG00000096996	IL12RB1	protein_coding	1.18548	0.000606542
ENSG00000157693	TMEM268	protein_coding	1.18381	0.0234363
ENSG00000119922	IFIT2	protein_coding	1.1808	0.0217956
ENSG00000173992	CCS	protein_coding	1.18055	0.00229145
ENSG00000168394	TAP1	protein_coding	1.17796	0.000304467
ENSG00000158669	GPAT4	protein_coding	1.17704	0.0246251
ENSG00000140854	KATNB1	protein_coding	1.17424	0.0130616
ENSG00000198888	MT-ND1	protein_coding	1.17167	0.00470832
ENSG00000146909	NOM1	protein_coding	1.17028	0.0457765
ENSG00000120647	CCDC77	protein_coding	1.16846	0.000572873
ENSG00000100364	KIAA0930	protein_coding	1.16119	0.00833855
ENSG00000140474	ULK3	protein_coding	1.15572	0.03842
ENSG00000110324	IL10RA	protein_coding	1.15299	0.0291554
ENSG00000137522	RNF121	protein_coding	1.15235	0.0125265
ENSG00000065923	SLC9A7	protein_coding	1.14752	0.0319028
ENSG00000143553	SNAPIN	protein_coding	1.14678	0.0212914
ENSG00000131323	TRAF3	protein_coding	1.14114	0.0353107
ENSG00000065911	MTHFD2	protein_coding	1.13986	0.0178704
ENSG00000055483	USP36	protein_coding	1.13912	0.0201667
ENSG00000091490	SEL1L3	protein_coding	1.13831	0.0384196
ENSG00000117091	CD48	protein_coding	1.13567	0.0170375
ENSG00000143390	RFX5	protein_coding	1.13423	0.0215645
ENSG00000143303	RRNAD1	protein_coding	1.12739	0.0485353
ENSG00000175061	LRRC75A-AS1	processed_transcript	1.1273	0.00412731
ENSG00000169567	HINT1	protein_coding	1.12315	0.0250327
ENSG00000100911	PSME2	protein_coding	1.12171	0.00161868
ENSG00000020426	MNAT1	protein_coding	1.12005	0.0495396
ENSG00000156384	SFR1	protein_coding	1.11848	0.0276094
ENSG00000155506	LARP1	protein_coding	1.11835	0.0128301
ENSG00000132256	TRIM5	protein_coding	1.11426	0.0254177
ENSG00000119917	IFIT3	protein_coding	1.11301	0.0342424
ENSG00000182782	HCAR2	protein_coding	1.11214	0.00927368
ENSG00000188313	PLSCR1	protein_coding	1.10987	0.0122821
ENSG00000141968	VAV1	protein_coding	1.10846	0.00137934
ENSG00000184677	ZBTB40	protein_coding	1.10691	0.033545
ENSG00000162585	FAAP20	protein_coding	1.10642	0.0162596
ENSG00000171105	INSR	protein_coding	1.10541	0.0287685
ENSG00000154832	CXXC1	protein_coding	1.09909	0.0193708
ENSG00000105639	JAK3	protein_coding	1.09564	0.0122012
ENSG00000143740	SNAP47	protein_coding	1.09188	0.0194002
ENSG00000146859	TMEM140	protein_coding	1.08742	0.0380699
ENSG00000101246	ARFRP1	protein_coding	1.0871	0.0264033
ENSG00000012061	ERCC1	protein_coding	1.08705	0.0285935
ENSG00000266714	MYO15B	protein_coding	1.08528	0.0363794
ENSG00000115415	STAT1	protein_coding	1.0794	4.03346e-06
ENSG00000173821	RNF213	protein_coding	1.07676	0.00217925
ENSG00000087077	TRIP6	protein_coding	1.07433	0.0459084
ENSG00000152229	PSTPIP2	protein_coding	1.07414	0.00285992
ENSG00000132109	TRIM21	protein_coding	1.07148	0.00812824
ENSG00000125458	NT5C	protein_coding	1.06789	0.0367148
ENSG00000126246	IGFLR1	protein_coding	1.0644	0.0352095
ENSG00000201662	RNU6-60P	snRNA	1.0625	0.0190688
ENSG00000145287	PLAC8	protein_coding	1.06216	0.0280207
ENSG00000243806	RPL7P18	processed_pseudogene	1.06028	0.0187176
ENSG00000163565	IFI16	protein_coding	1.05893	0.0033339
ENSG00000170265	ZNF282	protein_coding	1.05689	0.0395076
ENSG00000176438	SYNE3	protein_coding	1.05495	0.0106194
ENSG00000138639	ARHGAP24	protein_coding	1.05456	0.0104699
ENSG00000152784	PRDM8	protein_coding	1.05084	0.00544503
ENSG00000162645	GBP2	protein_coding	1.04785	0.00517917
ENSG00000160883	HK3	protein_coding	1.04756	0.0310097
ENSG00000148019	CEP78	protein_coding	1.04634	0.0453364
ENSG00000112659	CUL9	protein_coding	1.0445	0.0127924
ENSG00000106003	LFNG	protein_coding	1.03971	0.0193339
ENSG00000174749	FAM241A	protein_coding	1.03657	0.00406677
ENSG00000204859	ZBTB48	protein_coding	1.03324	0.0262075
ENSG00000137806	NDUFAF1	protein_coding	1.03319	0.0182675
ENSG00000167208	SNX20	protein_coding	1.03283	2.76183e-05
ENSG00000228451	SDAD1P1	transcribed_processed_pseudogene	1.03225	0.0392326
ENSG00000275202	AL161421.1	antisense	1.03188	0.0415856
ENSG00000144401	METTL21A	protein_coding	1.02591	0.0444811
ENSG00000162191	UBXN1	protein_coding	1.022	0.0420957
ENSG00000187231	SESTD1	protein_coding	1.00973	0.0143918
ENSG00000112299	VNN1	protein_coding	1.00933	0.0372485
ENSG00000147403	RPL10	protein_coding	1.00841	0.0238429
ENSG00000252965	RF00019	misc_RNA	1.00699	0.0263739
ENSG00000143110	C1orf162	protein_coding	1.00625	0.00691694
ENSG00000198712	MT-CO2	protein_coding	1.00282	0.00930128
ENSG00000198727	MT-CYB	protein_coding	1.00195	0.0372277
ENSG00000073578	SDHA	protein_coding	1.00163	0.0109433
ENSG00000163482	STK36	protein_coding	0.997696	0.0493045
ENSG00000169136	ATF5	protein_coding	0.996697	0.0491477
ENSG00000128335	APOL2	protein_coding	0.995746	0.023377
ENSG00000116809	ZBTB17	protein_coding	0.995669	0.00538801
ENSG00000057657	PRDM1	protein_coding	0.995352	0.0288686
ENSG00000104064	GABPB1	protein_coding	0.99357	0.0142237
ENSG00000175931	UBE2O	protein_coding	0.99108	0.00687067
ENSG00000274020	LINC01138	processed_transcript	0.989275	0.0381128
ENSG00000102393	GLA	protein_coding	0.988534	0.0188759
ENSG00000183696	UPP1	protein_coding	0.988533	0.0189554
ENSG00000138496	PARP9	protein_coding	0.985063	0.00100919
ENSG00000137200	CMTR1	protein_coding	0.982683	0.0221005
ENSG00000206337	HCP5	sense_overlapping	0.981634	0.0264938
ENSG00000173786	CNP	protein_coding	0.980461	0.0383248
ENSG00000196116	TDRD7	protein_coding	0.980046	0.018329
ENSG00000013561	RNF14	protein_coding	0.979815	0.0152419
ENSG00000205220	PSMB10	protein_coding	0.978941	0.0112061
ENSG00000079263	SP140	protein_coding	0.976731	0.0483647
ENSG00000126107	HECTD3	protein_coding	0.974372	0.0374048
ENSG00000137171	KLC4	protein_coding	0.97283	0.0199278
ENSG00000142102	PGGHG	protein_coding	0.972133	0.0181562
ENSG00000140105	WARS	protein_coding	0.971232	0.014807
ENSG00000269858	EGLN2	protein_coding	0.96967	0.0145768
ENSG00000281005	LINC00921	lincRNA	0.962111	0.0109592
ENSG00000255398	HCAR3	protein_coding	0.961992	0.0147707
ENSG00000144589	STK11IP	protein_coding	0.959752	0.0404111
ENSG00000232442	MHENCR	antisense	0.953784	0.0128149
ENSG00000156958	GALK2	protein_coding	0.952988	0.0297632
ENSG00000122515	ZMIZ2	protein_coding	0.951139	0.0438431
ENSG00000239900	ADSL	protein_coding	0.947755	0.0379647
ENSG00000070047	PHRF1	protein_coding	0.947159	0.0404363
ENSG00000197471	SPN	protein_coding	0.94665	0.0352952
ENSG00000198393	ZNF26	protein_coding	0.943712	0.0271921
ENSG00000188725	SMIM15	protein_coding	0.936129	0.0302957
ENSG00000130826	DKC1	protein_coding	0.93348	0.00027849
ENSG00000166311	SMPD1	protein_coding	0.932173	0.0149818
ENSG00000198840	MT-ND3	protein_coding	0.928496	0.0436502
ENSG00000145050	MANF	protein_coding	0.927762	0.0098424
ENSG00000125746	EML2	protein_coding	0.926557	0.00502951
ENSG00000198804	MT-CO1	protein_coding	0.925862	0.042248
ENSG00000104856	RELB	protein_coding	0.924438	0.0464196
ENSG00000204525	HLA-C	protein_coding	0.923374	0.0475252
ENSG00000284642	AL139424.2	lincRNA	0.922125	0.0155141
ENSG00000117748	RPA2	protein_coding	0.919322	0.0164958
ENSG00000271383	NBPF19	protein_coding	0.910182	0.0433788
ENSG00000127328	RAB3IP	protein_coding	0.908457	0.0168323
ENSG00000101337	TM9SF4	protein_coding	0.907617	0.0415783
ENSG00000143799	PARP1	protein_coding	0.904659	0.0303591
ENSG00000112237	CCNC	protein_coding	0.903353	0.0374482
ENSG00000100056	ESS2	protein_coding	0.903317	0.0134109
ENSG00000105372	RPS19	protein_coding	0.902165	0.0414167
ENSG00000136271	DDX56	protein_coding	0.89893	0.029111
ENSG00000174837	ADGRE1	protein_coding	0.898044	0.0359263
ENSG00000172432	GTPBP2	protein_coding	0.8954	0.0369495
ENSG00000198763	MT-ND2	protein_coding	0.894684	0.0479752
ENSG00000137193	PIM1	protein_coding	0.884812	0.0425766
ENSG00000174944	P2RY14	protein_coding	0.88396	0.0450351
ENSG00000115806	GORASP2	protein_coding	0.877423	0.016419
ENSG00000069849	ATP1B3	protein_coding	0.875249	0.00818749
ENSG00000110514	MADD	protein_coding	0.873304	0.0162904
ENSG00000089820	ARHGAP4	protein_coding	0.87169	0.0457002
ENSG00000273382	AL356488.3	antisense	0.870065	0.0486491
ENSG00000167642	SPINT2	protein_coding	0.864846	0.0439836
ENSG00000130165	ELOF1	protein_coding	0.860555	0.0376968
ENSG00000189091	SF3B3	protein_coding	0.856104	0.0415978
ENSG00000013583	HEBP1	protein_coding	0.855079	0.0347495
ENSG00000159147	DONSON	protein_coding	0.85373	0.0464282
ENSG00000099917	MED15	protein_coding	0.853485	0.0099378
ENSG00000179981	TSHZ1	protein_coding	0.849802	0.0490958
ENSG00000197448	GSTK1	protein_coding	0.846588	0.014294
ENSG00000175137	SH3BP5L	protein_coding	0.842229	0.026545
ENSG00000176182	MYPOP	protein_coding	0.840763	0.0498662
ENSG00000141503	MINK1	protein_coding	0.840342	0.0414915
ENSG00000140553	UNC45A	protein_coding	0.835425	0.0417581
ENSG00000089351	GRAMD1A	protein_coding	0.835116	0.00941372
ENSG00000135148	TRAFD1	protein_coding	0.834593	0.0118717
ENSG00000110711	AIP	protein_coding	0.833693	0.0252988
ENSG00000145016	RUBCN	protein_coding	0.829114	0.0203909
ENSG00000042429	MED17	protein_coding	0.827557	0.0443362
ENSG00000155850	SLC26A2	protein_coding	0.827383	0.0373641
ENSG00000111554	MDM1	protein_coding	0.818452	0.0212604
ENSG00000111412	C12orf49	protein_coding	0.81606	0.0372056
ENSG00000239713	APOBEC3G	protein_coding	0.810733	0.0164458
ENSG00000167202	TBC1D2B	protein_coding	0.809833	0.000357561
ENSG00000170540	ARL6IP1	protein_coding	0.809184	0.003341
ENSG00000028277	POU2F2	protein_coding	0.806917	0.00629527
ENSG00000232859	LYRM9	protein_coding	0.803853	0.0373618
ENSG00000272941	AC083862.2	antisense	0.799593	0.0306633
ENSG00000158006	PAFAH2	protein_coding	0.797914	0.047932
ENSG00000161542	PRPSAP1	protein_coding	0.790744	0.0160591
ENSG00000135596	MICAL1	protein_coding	0.790441	0.00986186
ENSG00000187954	CYHR1	protein_coding	0.788754	0.0121104
ENSG00000122335	SERAC1	protein_coding	0.786726	0.0449543
ENSG00000047579	DTNBP1	protein_coding	0.785661	0.00646187
ENSG00000162695	SLC30A7	protein_coding	0.779784	0.0101312
ENSG00000115325	DOK1	protein_coding	0.77776	0.0465983
ENSG00000186625	KATNA1	protein_coding	0.772409	0.00778154
ENSG00000143771	CNIH4	protein_coding	0.772255	0.0311289
ENSG00000149262	INTS4	protein_coding	0.77154	0.0410053
ENSG00000203666	EFCAB2	protein_coding	0.770554	0.0237308
ENSG00000129465	RIPK3	protein_coding	0.770515	0.02723
ENSG00000104419	NDRG1	protein_coding	0.767376	0.00243984
ENSG00000138709	LARP1B	protein_coding	0.766346	0.0163951
ENSG00000241973	PI4KA	protein_coding	0.761056	0.0161943
ENSG00000169871	TRIM56	protein_coding	0.759308	0.0235556
ENSG00000156515	HK1	protein_coding	0.758787	0.0216107
ENSG00000196922	ZNF252P	transcribed_unprocessed_pseudogene	0.757475	0.0498288
ENSG00000140829	DHX38	protein_coding	0.75652	0.0116392
ENSG00000112763	BTN2A1	protein_coding	0.755901	0.00279927
ENSG00000039523	RIPOR1	protein_coding	0.755121	0.00663536
ENSG00000111912	NCOA7	protein_coding	0.75361	0.0139858
ENSG00000085185	BCORL1	protein_coding	0.751011	0.0208892
ENSG00000092820	EZR	protein_coding	0.750502	0.0388944
ENSG00000154978	VOPP1	protein_coding	0.745972	0.0233437
ENSG00000240038	AMY2B	protein_coding	0.73974	0.0358251
ENSG00000102554	KLF5	protein_coding	0.737115	0.0428227
ENSG00000204397	CARD16	protein_coding	0.737037	0.046131
ENSG00000131748	STARD3	protein_coding	0.732761	0.0108959
ENSG00000154930	ACSS1	protein_coding	0.731611	0.0427332
ENSG00000204264	PSMB8	protein_coding	0.731075	0.036234
ENSG00000104529	EEF1D	protein_coding	0.729098	0.0392143
ENSG00000126561	STAT5A	protein_coding	0.727802	0.0119703
ENSG00000186088	GSAP	protein_coding	0.727376	0.0484475
ENSG00000072818	ACAP1	protein_coding	0.726729	0.0323176
ENSG00000130921	C12orf65	protein_coding	0.722364	0.0485698
ENSG00000225783	MIAT	lincRNA	0.719598	0.0446749
ENSG00000129636	ITFG1	protein_coding	0.718729	0.00851543
ENSG00000100014	SPECC1L	protein_coding	0.718262	0.0381785
ENSG00000139597	N4BP2L1	protein_coding	0.715712	0.0275853
ENSG00000053770	AP5M1	protein_coding	0.708863	0.0393346
ENSG00000106144	CASP2	protein_coding	0.705118	0.0422976
ENSG00000107864	CPEB3	protein_coding	0.701262	0.0348327
ENSG00000165458	INPPL1	protein_coding	0.700904	0.0326546
ENSG00000163932	PRKCD	protein_coding	0.700193	0.0209226
ENSG00000137601	NEK1	protein_coding	0.699488	0.0484778
ENSG00000198783	ZNF830	protein_coding	0.698862	0.0286876
ENSG00000030066	NUP160	protein_coding	0.69613	0.0394758
ENSG00000146833	TRIM4	protein_coding	0.693653	0.0433986
ENSG00000142534	RPS11	protein_coding	0.693556	0.0194106
ENSG00000117899	MESD	protein_coding	0.69352	0.0402711
ENSG00000105401	CDC37	protein_coding	0.693052	0.0355864
ENSG00000184432	COPB2	protein_coding	0.690837	0.000815408
ENSG00000174744	BRMS1	protein_coding	0.685967	0.0161589
ENSG00000112365	ZBTB24	protein_coding	0.683533	0.0434032
ENSG00000109445	ZNF330	protein_coding	0.678499	0.037162
ENSG00000110931	CAMKK2	protein_coding	0.677728	0.00158638
ENSG00000100599	RIN3	protein_coding	0.675831	0.0157807
ENSG00000149932	TMEM219	protein_coding	0.674883	0.0185553
ENSG00000111652	COPS7A	protein_coding	0.67371	0.0423129
ENSG00000136816	TOR1B	protein_coding	0.67359	0.0206584
ENSG00000132522	GPS2	protein_coding	0.672421	0.0220903
ENSG00000128891	CCDC32	protein_coding	0.671792	0.0433125
ENSG00000155330	C16orf87	protein_coding	0.669746	0.0443708
ENSG00000168397	ATG4B	protein_coding	0.668737	0.0138506
ENSG00000087157	PGS1	protein_coding	0.668583	0.041726
ENSG00000078687	TNRC6C	protein_coding	0.667365	0.00505816
ENSG00000004142	POLDIP2	protein_coding	0.667029	0.0425063
ENSG00000153094	BCL2L11	protein_coding	0.665224	0.00154258
ENSG00000167632	TRAPPC9	protein_coding	0.663841	0.0469524
ENSG00000172349	IL16	protein_coding	0.658914	0.00514614
ENSG00000131196	NFATC1	protein_coding	0.656882	0.0425075
ENSG00000167323	STIM1	protein_coding	0.656	0.00218974
ENSG00000160190	SLC37A1	protein_coding	0.654775	0.0485979
ENSG00000068024	HDAC4	protein_coding	0.653892	0.0187426
ENSG00000185122	HSF1	protein_coding	0.653849	0.0285311
ENSG00000119397	CNTRL	protein_coding	0.651306	0.0348012
ENSG00000155256	ZFYVE27	protein_coding	0.648602	0.0222284
ENSG00000168159	RNF187	protein_coding	0.643755	0.0436174
ENSG00000172046	USP19	protein_coding	0.643073	0.0371779
ENSG00000068831	RASGRP2	protein_coding	0.639832	0.032423
ENSG00000181704	YIPF6	protein_coding	0.638787	0.010737
ENSG00000265491	RNF115	protein_coding	0.636385	0.0434232
ENSG00000026103	FAS	protein_coding	0.63595	0.043436
ENSG00000125826	RBCK1	protein_coding	0.634794	0.0189105
ENSG00000112855	HARS2	protein_coding	0.633211	0.0111557
ENSG00000055163	CYFIP2	protein_coding	0.632211	0.0187541
ENSG00000142546	NOSIP	protein_coding	0.630781	0.0373847
ENSG00000182446	NPLOC4	protein_coding	0.630258	0.0224988
ENSG00000186074	CD300LF	protein_coding	0.628306	0.0312061
ENSG00000094631	HDAC6	protein_coding	0.622837	0.0415401
ENSG00000115839	RAB3GAP1	protein_coding	0.620606	0.000415623
ENSG00000064995	TAF11	protein_coding	0.616097	0.0301437
ENSG00000176095	IP6K1	protein_coding	0.61489	0.0175975
ENSG00000145868	FBXO38	protein_coding	0.609642	0.0457959
ENSG00000125354	SEPT6	protein_coding	0.607148	0.0269523
ENSG00000179335	CLK3	protein_coding	0.606651	0.0478707
ENSG00000110274	CEP164	protein_coding	0.604584	0.0439595
ENSG00000168522	FNTA	protein_coding	0.604166	0.0365752
ENSG00000112297	CRYBG1	protein_coding	0.603711	0.0257161
ENSG00000180628	PCGF5	protein_coding	0.599095	0.0438187
ENSG00000179950	PUF60	protein_coding	0.599072	0.0443791
ENSG00000061938	TNK2	protein_coding	0.59821	0.0212691
ENSG00000172493	AFF1	protein_coding	0.591511	0.0186269
ENSG00000168288	MMADHC	protein_coding	0.576773	0.0212822
ENSG00000159842	ABR	protein_coding	0.575874	0.00276038
ENSG00000161202	DVL3	protein_coding	0.574879	0.0260547
ENSG00000205744	DENND1C	protein_coding	0.574178	0.0327173
ENSG00000166340	TPP1	protein_coding	0.573235	0.0329807
ENSG00000151247	EIF4E	protein_coding	0.572395	0.0332875
ENSG00000135439	AGAP2	protein_coding	0.569134	0.0375643
ENSG00000168036	CTNNB1	protein_coding	0.568068	0.0430762
ENSG00000155287	SLC25A28	protein_coding	0.567825	0.0446638
ENSG00000100266	PACSIN2	protein_coding	0.567187	0.0376242
ENSG00000197976	AKAP17A	protein_coding	0.565103	0.0266717
ENSG00000163374	YY1AP1	protein_coding	0.556213	0.00523769
ENSG00000131148	EMC8	protein_coding	0.555979	0.0495367
ENSG00000186635	ARAP1	protein_coding	0.553125	0.0326005
ENSG00000148358	GPR107	protein_coding	0.54867	0.0371173
ENSG00000116954	RRAGC	protein_coding	0.546807	0.0186079
ENSG00000278970	HEIH	TEC	0.546222	0.0493682
ENSG00000162413	KLHL21	protein_coding	0.536781	0.0268001
ENSG00000154642	C21orf91	protein_coding	0.535079	0.048706
ENSG00000010818	HIVEP2	protein_coding	0.532643	0.0318325
ENSG00000198837	DENND4B	protein_coding	0.530599	0.0364763
ENSG00000155463	OXA1L	protein_coding	0.527486	0.0474648
ENSG00000064932	SBNO2	protein_coding	0.525823	0.0369042
ENSG00000149187	CELF1	protein_coding	0.521436	0.0437686
ENSG00000049656	CLPTM1L	protein_coding	0.514673	0.0412438
ENSG00000101152	DNAJC5	protein_coding	0.512918	0.0494232
ENSG00000157873	TNFRSF14	protein_coding	0.507659	0.044933
ENSG00000108669	CYTH1	protein_coding	0.507644	0.0422642
ENSG00000156030	ELMSAN1	protein_coding	0.503345	0.0422474
ENSG00000139168	ZCRB1	protein_coding	0.498388	0.033559
ENSG00000275066	SYNRG	protein_coding	0.48833	0.0188148
ENSG00000148396	SEC16A	protein_coding	0.488233	0.0471879
ENSG00000075142	SRI	protein_coding	0.482962	0.0124987
ENSG00000108424	KPNB1	protein_coding	0.477617	0.0136544
ENSG00000168137	SETD5	protein_coding	0.473552	0.00627169
ENSG00000123338	NCKAP1L	protein_coding	0.465095	0.0295638
ENSG00000134250	NOTCH2	protein_coding	0.464312	0.0459281
ENSG00000108389	MTMR4	protein_coding	0.463134	0.0248357
ENSG00000214655	ZSWIM8	protein_coding	0.457177	0.0125351
ENSG00000171608	PIK3CD	protein_coding	0.455914	0.0270925
ENSG00000103549	RNF40	protein_coding	0.444209	0.0487869
ENSG00000181090	EHMT1	protein_coding	0.436839	0.0444624
ENSG00000024862	CCDC28A	protein_coding	0.436786	0.0320655
ENSG00000100441	KHNYN	protein_coding	0.40212	0.0289489
ENSG00000196396	PTPN1	protein_coding	0.391555	0.00995891
ENSG00000100330	MTMR3	protein_coding	0.383091	0.0355551
ENSG00000149532	CPSF7	protein_coding	0.373241	0.0339752
ENSG00000116852	KIF21B	protein_coding	0.328512	0.0446701
